# Supplementary material for: Sentinel Equines in Anthropogenic Landscapes: Bioaccumulation of Heavy Metals and Hematological Biomarkers as Indicators of Environmental Contamination
Source: Toxics. 2025 Dec 9;13(12):1064. doi: 10.3390/toxics13121064 (PMC12737071; doi:10.3390/toxics13121064)
Supplement: Supplementary file 1 [file toxics-13-01064-s001.zip]

Archive with 1 entries (1 files):
- toxics-3981505-supplementary.pdf
